# Supplementary material for: Blastocystis One Health Approach in a Rural Community of Northern Thailand: Prevalence, Subtypes and Novel Transmission Routes
Source: Front Microbiol. 2021 Dec 9;12:746340. doi: 10.3389/fmicb.2021.746340 (PMC8696170; doi:10.3389/fmicb.2021.746340)
Supplement: Supplementary Material 2 — Includes a detailed account of all newly generated sequences. [file Table_1.XLSX]

## Sheet: Sheet1
source	method	code	cloning	Subtype
Human	PCR	S.NO.04	-	ST1
Human	qPCR	S.NO.05	-	ST23
Human	qPCR	S.NO.07	-	unknown/novel
Human	qPCR	S.NO.08	-	ST1
Human	qPCR	S.NO.09	-	ST23
Human	qPCR	S.NO.10	-	ST23
Human	qPCR	S.NO.11	clone 1	ST23
		S.NO.11	clone 2	ST23
		S.NO.11	clone 3	ST23
		S.NO.11	clone 4	ST23
		S.NO.11	clone 5	ST23
Human	qPCR	S.NO.12	-	ST23
Human	qPCR	S.NO.14	-	ST1
Human	qPCR	S.NO.15	-	unknown
Human	qPCR	S.NO.16	-	ST23
Human	PCR	S.NO.17	-	ST3
Human	qPCR	S.NO.18	-	ST23
Human	qPCR	S.NO.19	-	unknown
Human	qPCR	S.NO.20	-	ST1
Human	qPCR	S.NO.21	-	ST4
Human	PCR	S.NO.22	clone 1	ST10
		S.NO.22	clone 2	ST10
		S.NO.22	clone 3	ST23
		S.NO.22	clone 4	ST23
		S.NO.22	clone 5	ST23
Human	PCR	S.NO.23	-	unknown/bad quality
Human	PCR	S.NO.24	-	unknown/bad quality
Human	qPCR	S.NO.25	clone 2	ST23
Human	PCR	S.NO.26	clone 2	ST10
		S.NO.26	clone 3	ST23
		S.NO.26	clone 4	ST10
		S.NO.26	clone 5	ST10
Human	PCR	S.NO.27	-	ST10
Human	PCR	S.NO.28	-	ST23
Human	PCR	S.NO.29	-	unknown/bad quality
Human	qPCR	S.NO.30	-	unknown
Human	PCR	S.NO.33	-	ST2
Human	qPCR	S.NO.34	-	ST1
Human	PCR	S.NO.35	clone 1	ST23
		S.NO.35	clone 3	ST10
Human	qPCR	S.NO.38	-	ST7
Human	qPCR	S.NO.40	-	ST10
Human	qPCR	S.NO.41	-	ST10
Human	qPCR	S.NO.43	-	ST5
Human	qPCR	S.NO.44	-	ST3
Buffalo	PCR	FB1	-	ST23
Buffalo	PCR	FB2	-	ST23
Buffalo	qPCR	B3	clone 1	ST7
		B3	clone 2	ST7
Buffalo	qPCR	B4	clone 1	ST7
		B4	clone 2	ST7
		B4	clone 4	ST7
		B4	clone 5	ST7
pig	PCR	FP1	-	ST5
pig	PCR	FP2	-	ST5
pig	PCR	P5S1	-	ST5
pig	PCR	P6S1	-	ST5
pig	qPCR	P3	clone 1	ST7
		P3	clone 2	ST7
		P3	clone 3	ST7
		P3	clone 4	ST7
pig	qPCR	P4	clone 1	ST7
		P4	clone 2	ST7
		P4	clone 3	ST7
		P4	clone 4	ST7
		P4	clone 5	ST7
chicken	PCR	C1S1	-	ST7
chicken	PCR	C2S1	-	ST6
chicken	PCR	C3S1	clone 2	ST6
		C3S1	clone 4	ST6
		C3S1	clone 7	ST6
		C3S1	clone 8	ST6
chicken	PCR	C5S1	-	ST7
chicken	PCR	C6S1	-	ST7
chicken	PCR	C9S1	-	ST7
chicken	PCR	C10S1	-	ST7
chicken	PCR	C11S1	-	ST7
chicken	PCR	C12S1	-	ST7
chicken	PCR	C14S1	-	ST7
chicken	PCR	C15S1	-	ST7
chicken	PCR	C16S1	-	ST7
chicken	PCR	C18S1	-	ST7
chicken	PCR	C20S1	-	ST7
chicken	PCR	C21S1	-	ST7
chicken	PCR	C22S1	-	ST7
chicken	PCR	C23S1	-	ST7
chicken	PCR	C24S1	-	ST7
chicken	PCR	C25S1	-	ST7
chicken	PCR	C33S1	-	ST7
chicken	PCR	C34S1	-	ST7
chicken	PCR	FC4	-	ST7
chicken	PCR	FC30	clone 1	ST7
		FC30	clone 2	ST7
		FC30	clone 3	ST7
		FC30	clone 4	ST7
		FC30	clone 5	ST7
chicken	qPCR	C8	-	ST7
chicken	qPCR	C13	clone 1	ST7
chicken	qPCR	C17	clone 1	ST7
		C17	clone 2	ST7
		C17	clone 3	ST7
		C17	clone 4	ST7
chicken	qPCR	C19	-	ST7
chicken	qPCR	C26	-	ST7
chicken	qPCR	C27	-	ST7
chicken	qPCR	C28	-	ST7
chicken	qPCR	C29	-	ST7
chicken	qPCR	C31	-	ST7
chicken	qPCR	C32	-	ST7
rain water	qPCR	rw2	-	ST1
rain water	qPCR	rw3	-	unknown
rain water	qPCR	rw4	-	ST3
rain water	qPCR	rw5	-	ST3
rain water	qPCR	rw6	-	ST7
rain water	qPCR	rw7	clone 1	ST1
		rw7	clone 2	ST1
		rw7	clone 3	ST1
rain water	qPCR	rw8d10	-	ST3
rain water	qPCR	rw9	clone 1	ST6
		rw9	clone 2	ST6
rain water	qPCR	rw10	-	ST7
rain water	qPCR	rw11d10	-	ST3
rain water	qPCR	rw12	-	ST3
rain water	qPCR	rw13	-	ST3
rain water	qPCR	rw14	clone 2	ST23
		rw14	clone 3	ST23
rain water	qPCR	rw15	-	ST26
rain water	qPCR	rw16	-	ST1
rain water	qPCR	rw17	-	ST26
fish pond cement1	qPCR	FB1_r2pp	-	ST3
fish pond cement2	qPCR	FB2_r2pp	-	ST1
fish pond soil	qPCR	FP-r2pp	-	ST3
water treatment fac1	qPCR	GW1	-	ST3
water treatment fac2	qPCR	GW2	-	ST3
community supply water1	qPCR	IBW1	-	ST3
community supply water2	qPCR	IBW2	-	ST1
river 1	qPCR	R1	-	ST3
river 2	qPCR	R2d10	clone 1	ST3
			clone 2	ST3
community_supply_water3	qPCR	BW	-	unknown
soil		soil1d10	clone 1	ST23
soil	qPCR	soil3d10	-	ST1
		soil5d10	clone 1	ST7
			clone 2	ST7
soil	qPCR	soil7d10	-	ST3
soil	qPCR	soil8d10	clone 1	ST26
			clone 3	ST23
soil	qPCR	soil9d10	clone 1	ST3
soil	qPCR	soil10d10	clone 1	ST23
